# Supplementary material for: Active herpesviruses are associated with intensive care unit (ICU) admission in patients pulmonary infection and alter the respiratory microbiome
Source: Front Microbiol. 2024 Aug 9;15:1441476. doi: 10.3389/fmicb.2024.1441476 (PMC11342977; doi:10.3389/fmicb.2024.1441476)
Supplement: Supplementary file 1 [file Table_1.XLSX]

## Sheet: 85 patients ultimately enrolled
Patient code	Gender	Age	Primary diseases	Final diagnosis of infection	Admission to ICU	Date of hospitalization	Date of admission to ICU	Date of mNGS test	Sample of mNGS test	Detecting DNA viruses by mNGS	HSV result of mNGS	Total hospitalization days	ICU days	Clinical outcome
Patient 1	Male	77	Diabetes; Cerebral infarction	Non-severe CAP	No	2022-10-13	/	2022-10-17	BALF	Negative	/	11	/	Improved
Patient 2	Male	55	Hypertension	Non-severe CAP	No	2022-10-24	/	2022-10-25	BALF	Negative	/	4	/	Improved
Patient 3	Female	79	No	Severe pneumonia; Infection of Mycoplasma psittaci	Yes	2022-10-24	2022-10-24	2022-10-26	Sputum	Negative	/	9	4	Improved
Patient 4	Female	54	Hypertension	Bronchopneumonia	No	2022-10-26	/	2022-10-27	BALF	Negative	/	3	/	Improved
Patient 5	Male	56	Diabetes	Secondary pulmonary tuberculosis	No	2022-10-28	/	2022-10-31	BALF	Negative	/	6	/	Improved
Patient 6	Male	81	Hypertension; Thrombosis	Aspiration pneumonia	Yes	2022-11-11	2022-11-11	2022-11-11	Sputum	Negative	/	8	8	Improved
Patient 7	Male	73	Hypertension; Cerebral infarction	Lung abscess; pneumonia	Yes	2022-11-17	2022-11-17	2022-11-17	Sputum	Negative	/	8	8	Improved
Patient 8	Male	66	Hypertension	Pneumocystis pneumonia	No	2022-11-21	/	2022-11-22	BALF	Positive	EBV	11	/	Improved
Patient 9	Male	57	Hypertension	Non-severe CAP	No	2022-11-26	/	2022-11-28	BALF	Positive	HHV-6B	6	/	Improved
Patient 10	Male	91	Hypertension; Coronary heart disease; Epilepsy	Pneumonia	Yes	2022-11-22	2022-11-22	2022-11-29	Sputum	Positive	HHV-7	175	175	Improved
Patient 11	Male	60	Hypertension	Lung abscess; Pneumonia	No	2022-11-29	/	2022-12-05	BALF	Negative	/	16	/	Improved
Patient 12	Male	86	Pulmonary malignant tumor	Severe pneumonia	Yes	2022-12-01	2022-12-01	2022-12-05	Sputum	Positive	HSV-1	13	13	Death
Patient 13	Female	59	After craniotomy	Severe pneumonia	Yes	2022-12-06	2022-12-06	2022-12-07	BALF	Positive	HSV-1, CMV	18	3	Improved
Patient 14	Female	69	Hypertension; Cerebral infarction; Postoperative malignant tumor	Severe pneumonia	Yes	2022-12-14	2022-12-14	2022-12-14	Sputum	Positive	EBV	12	12	Improved
Patient 15	Male	57	No	Lung abscess; Pneumonia	No	2022-12-12	/	2022-12-15	BALF	Positive	CMV	19	/	Improved
Patient 16	Female	74	Hypertension; Cerebral infarction	Severe pneumonia	Yes	2022-12-21	2022-12-22	2022-12-22	BALF	Negative	/	10	8	Improved
Patient 17	Female	66	Hypertension	Pneumonia	No	2023-12-28	/	2023-01-04	BALF	Negative	/	16	/	Improved
Patient 18	Male	81	Diabetes	Aspergillus pneumonia	No	2023-12-26	/	2023-01-04	BALF	Negative	/	21	/	Improved
Patient 19	Female	54	Breast cancer	Severe pneumonia	Yes	2023-01-13	2023-01-13	2023-01-13	Sputum	Positive	HSV-1, EBV	22	22	Death
Patient 20	Male	33	No	Non-severe CAP	No	2023-01-16	/	2023-01-18	BALF	Positive	EBV, HHV-7	8	/	Improved
Patient 21	Male	78	Hypertension	Severe pneumonia; Mycotic pneumonia	Yes	2023-01-18	2023-01-18	2023-01-18	BALF	Positive	EBV	8	8	Death
Patient 22	Male	81	Hypertension	Severe pneumonia	Yes	2023-01-15	2023-01-15	2023-01-19	BALF	Positive	EBV	12	10	Improved
Patient 23	Male	74	Diabetes; Hypertension; Cerebral infarction	Severe pneumonia	Yes	2023-01-30	2023-01-30	2023-01-31	BALF	Negative	/	14	14	Improved
Patient 24	Female	36	No	Chlamydia psittaci pneumonia	No	2023-01-30	/	2023-02-01	BALF	Negative	/	10	/	Improved
Patient 25	Male	78	Diabetes; Schizophrenia	Severe pneumonia	Yes	2023-02-04	2023-02-04	2023-02-07	Sputum	Positive	HSV-1, EBV, HHV-7	25	25	Improved
Patient 26	Male	76	Hypertension; Gout; Chronic kidney disease	Pneumonia	Yes	2023-02-09	2023-02-09	2023-02-13	Sputum	Positive	HSV-1	15	11	Improved
Patient 27	Female	70	Hypertension	Severe pneumonia	Yes	2023-02-11	2023-02-11	2023-02-14	Sputum	Positive	EBV	25	21	Improved
Patient 28	Male	76	Gastric ulcer	Severe pneumonia	Yes	2023-02-15	2023-02-15	2023-02-21	BALF	Positive	EBV, HHV-7, CMV	16	16	Improved
Patient 29	Male	100	Prostatic cancer	Severe pneumonia	Yes	2023-02-22	2023-02-22	2023-02-23	BALF	Positive	CMV, EBV	16	16	Death
Patient 30	Female	63	Hypertension	Nontuberculous mycobacterium pulmonary disease	No	2023-02-27	/	2023-03-01	BALF	Negative	/	4	/	Improved
Patient 31	Male	82	Hypertension; Alzheimer’s disease	Lung abscess; pneumonia	No	2023-03-01	/	2023-03-01	BALF	Positive	HSV-1	26	/	Improved
Patient 32	Male	78	Diabetes; Hypertension	Aspergillus pneumonia	Yes	2023-03-02	2023-03-05	2023-03-03	BALF	Positive	HHV-7	14	4	Improved
Patient 33	Male	86	Hypertension; Cardiac insufficiency	Severe pneumonia	Yes	2023-03-06	2023-03-08	2023-03-06	BALF	Positive	EBV, HSV-1	10	3	Improved
Patient 34	Male	71	Pulmonary malignant tumor	Aspergillus pneumonia	Yes	2023-03-09	2023-03-10	2023-03-09	Sputum	Positive	EBV, HSV-1	12	4	Improved
Patient 35	Male	71	Hypertension	Severe pneumonia; Pulmonary aspergillosis	Yes	2023-03-13	2023-03-13	2023-03-14	BALF	Negative	/	9	9	Death
Patient 36	Male	68	Diabetes; Hypertension	Severe pneumonia	Yes	2023-03-12	2023-03-15	2023-03-14	BALF	Positive	EBV	22	15	Improved
Patient 37	Male	74	Hypertension; Chronic bronchitis	Severe pneumonia	Yes	2023-03-20	2023-03-20	2023-03-20	Sputum	Positive	EBV	21	13	Improved
Patient 38	Female	50	Hepatitis B	Severe pneumonia; Infection of Mycoplasma psittaci	No	2023-03-20	/	2023-03-21	BALF	Negative	/	5	/	Improved
Patient 39	Female	69	No	Severe pneumonia; Septic shock	Yes	2023-03-28	2023-03-28	2023-03-28	Sputum	Positive	EBV	9	9	Death
Patient 40	Female	65	Cardiac insufficiency	Pneumonia	Yes	2023-03-20	2023-03-20	2023-03-23	Sputum	Negative	/	12	12	Death
Patient 41	Female	84	Esophageal cancer; Hypothyroidism	Pulmonary tuberculosis	Yes	2023-03-26	2023-03-30	2023-03-29	Sputum	Positive	HSV-1	27	16	Improved
Patient 42	Male	66	Gastritis; Depression; Spinocerebellar Atrophy	Severe pneumonia; Septic shock	Yes	2023-04-03	2023-04-03	2023-04-04	Sputum	Positive	HSV-1	8	8	Improved
Patient 43	Female	77	Diabetes; Hypertension	Pulmonary fungal infection	Yes	2023-04-04	2023-04-04	2023-04-06	Sputum	Positive	EBV, HHV-7	17	14	Improved
Patient 44	Female	75	Diabetes; COPD	Aspergillus pneumonia	No	2023-04-07	/	2023-04-11	BALF	Positive	HSV-1, EBV, CMV	12	/	Improved
Patient 45	Male	73	No	Pneumonia	No	2023-04-14	/	2023-04-17	BALF	Negative	/	14	/	Improved
Patient 46	Male	74	Hypertension; Cerebral infarction	Non-severe CAP	No	2023-04-17	/	2023-04-18	BALF	Negative	/	7	/	Improved
Patient 47	Male	86	Diabetes; Hypertension; Cerebral infarction	Pulmonary infection	Yes	2023-04-14	2023-04-14	2023-04-20	Sputum	Negative	/	9	5	Improved
Patient 48	Male	70	Diabetes; Hypertension	Severe pneumonia	Yes	2023-05-03	2023-05-03	2023-05-05	Sputum	Positive	HSV-1	22	21	Improved
Patient 49	Male	60	Epilepsy	Severe pneumonia; Candida tropicalis infection	Yes	2023-05-21	2023-05-21	2023-05-23	Sputum	Negative	/	9	9	Improved
Patient 50	Male	73	Esophageal cancer	Severe pneumonia; Pulmonary candidiasis	Yes	2023-06-09	2023-06-09	2023-06-10	Sputum	Negative	/	19	16	Improved
Patient 51	Male	92	Hypertension; Coronary heart disease	Severe pneumonia; Candida tropicalis infection	Yes	2023-06-08	2023-06-08	2023-06-12	Sputum	Negative	/	8	8	Improved
Patient 52	Male	37	No	Pulmonary cryptococcosis	No	2023-06-12	/	2023-06-14	BALF	Negative	/	­	/	Improved
Patient 53	Male	76	Diabetes; Hypertension; Cerebral infarction	Severe pneumonia; Aspergillus pneumonia; Candida tropicalis infection	Yes	2023-06-16	2023-06-16	2023-06-21	Sputum	Positive	EBV	25	25	Improved
Patient 54	Female	80	Diabetes	Severe pneumonia;Legionella pneumophila pneumonia	Yes	2023-06-20	2023-06-20	2023-06-21	Sputum	Negative	/	23	23	Improved
Patient 55	Male	86	Diabetes; Hypertension; Gout; Coronary heart disease	Secondary pulmonary tuberculosis	Yes	2023-07-19	2023-07-19	2023-07-19	Sputum	Negative	/	2	2	Improved
Patient 56	Female	57	Rheumatoid arthritis	Pneumonia	No	2023-07-31	/	2023-08-01	BALF	Positive	CMV, EBV	15	/	Improved
Patient 57	Female	55	Gastritis	Mycobacterium intracellulare infection	No	2023-08-08	/	2023-08-09	BALF	Positive	CMV	3	/	Improved
Patient 58	Female	51	No	Pneumonia; Empyema	No	2023-08-20	/	2023-08-23	Sputum	Negative	/	14	/	Improved
Patient 59	Male	83	No	Non-severe CAP	No	2023-09-11	/	2023-09-12	BALF	Negative	/	8	/	Improved
Patient 60	Male	75	Hypertension; Coronary heart disease; Prostatic hyperplasia; Hypothyroidism	Pneumonia	No	2023-09-13	/	2023-09-17	Sputum	Positive	CMV, HHV-7	14	/	Improved
Patient 61	Male	73	Myocardial Infarction; Hyperlipidemia	Severe CAP; Klebsiella pneumoniae, Non tuberculosis mycobacteria, and Pseudomonas aeruginosa infections	Yes	2023-09-16	2023-09-16	2023-09-18	Sputum	Positive	EBV	37	37	Improved
Patient 62	Male	71	Hypertension	Pneumonia; Lung abscess	Yes	2023-09-23	2023-09-23	2023-09-24	Sputum	Positive	EBV	15	15	Improved
Patient 63	Male	54	Hypertension	Non-severe CAP	No	2023-09-25	/	2023-09-26	BALF	Negative	/	11	/	Improved
Patient 64	Male	53	No	Secondary pulmonary tuberculosis	No	2023-10-09	/	2023-10-11	BALF	Negative	/	3	/	Improved
Patient 65	Male	77	Hypertension	Severe pneumonia	Yes	2023-10-02	2023-10-06	2023-10-05	Sputum	Negative	/	26	3	Death
Patient 66	Male	83	Hypertension; Hyperlipidemia; Prostatic hyperplasia	Acinetobacter baumannii pneumonia	Yes	2023-10-18	2023-10-18	2023-10-24	Sputum	Negative	/	28	28	Improved
Patient 67	Male	60	Diabetes; Coronary heart disease	Non-severe CAP	No	2023-10-19	/	2023-10-23	BALF	Negative	/	15	/	Improved
Patient 68	Female	34	No	Severe CAP	No	2023-10-31	/	2023-11-01	BALF	Negative	/	8	/	Improved
Patient 69	Male	47	No	Pneumonia; lung abscess	No	2023-11-13	/	2023-11-14	BALF	Negative	/	14	/	Improved
Patient 70	Male	61	No	Pneumonia	No	2023-11-13	/	2023-11-16	BALF	Positive	EBV	15	/	Improved
Patient 71	Male	58	No	Severe CAP	Yes	2023-11-14	2023-11-14	2023-11-17	BALF	Negative	/	11	11	Improved
Patient 72	Male	70	Hypertension	Pseudomonas aeruginosa, Klebsiella pneumoniae, and Candida tropicalis infections	Yes	2023-11-21	2023-11-21	2023-11-21	BALF	Negative	/	15	15	Improved
Patient 73	Male	82	Hypertension	Non-severe CAP	No	2023-11-20	/	2023-11-22	BALF	Negative	/	8	/	Improved
Patient 74	Male	66	No	Severe pneumonia; Nocardiosis	No	2023-11-28	/	2023-11-28	Sputum	Negative	/	15	/	Improved
Patient 75	Male	28	No	Mycoplasmal pneumonia	No	2023-12-06	/	2023-12-08	BALF	Positive	HHV-7	7	/	Improved
Patient 76	Male	45	Hypertension	Non-severe CAP	No	2023-12-07	/	2023-12-11	BALF	Negative	/	7	/	Improved
Patient 77	Male	33	Hypothyroidism	Non-severe CAP	No	2023-12-11	/	2023-12-12	BALF	Negative	/	10	/	Improved
Patient 78	Male	77	Hypertension; Hyperlipidemia; Epilepsy	Pulmonary fungal infection	Yes	2023-12-08	2023-12-08	2023-12-13	Sputum	Negative	/	10	10	Improved
Patient 79	Male	66	Diabetes; Hypertension	Severe pneumonia; Mycotic pneumonia	Yes	2023-12-12	2023-12-12	2023-12-13	BALF	Positive	EBV	41	41	Improved
Patient 80	Male	78	Alzheimer’s disease	Pneumonia; Lung abscess	Yes	2023-12-14	2023-12-14	2023-12-15	Sputum	Positive	HSV-1	7	7	Improved
Patient 81	Male	81	No	Severe pneumonia	Yes	2024-12-31	2024-12-31	2024-01-02	Sputum	Positive	HSV-1	14	8	Improved
Patient 82	Male	53	Hypertension; Chronic nasosinusitis	Severe CAP	No	2024-01-03	/	2024-01-04	BALF	Negative	/	­	/	Improved
Patient 83	Female	71	Hypertension; Depression	Severe CAP	Yes	2024-01-05	2024-01-05	2024-01-08	BALF	Negative	/	14	7	Improved
Patient 84	Male	48	No	Aspergillus pneumonia	No	2024-01-08	/	2024-01-11	BALF	Negative	/	10	/	Improved
Patient 85	Female	84	Hypertension	Severe pneumonia	Yes	2024-01-20	2024-01-20	2024-01-22	BALF	Negative	/	9	9	Improved

## Sheet: RNA virus infected patients 
Patient code	Gender	Age	Primary diseases	Final diagnosis of infection	Admission to ICU	RNA viruses	Date of mNGS test	Sample of mNGS test	Detecting DNA viruses by mNGS	HSV result of mNGS	Total hospitalization days	ICU days	Clinical outcome
Patient 86	Female	77	Multiple system atrophy	Corona Virus Disease 2019; Severe pneumonia	Yes	Severe acute respiratory syndrome coronavirus 2	2023-01-10	BALF	Negative	/	33	33	Death
Patient 87	Male	91	Hypertension; Diabetes; Cerebral infarction	Corona Virus Disease 2019; Severe pneumonia	Yes	Severe acute respiratory syndrome coronavirus 2	2023-01-13	Sputum	Positive	EBV	27	16	Improved
Patient 88	Male	73	Hypertension; Cerebral infarction	Corona Virus Disease 2019; Severe pneumonia	Yes	Severe acute respiratory syndrome coronavirus 2	2023-01-13	BALF	Negative	/	7	7	Death
Patient 89	Male	54	Diabetes; Schizophrenia	Corona Virus Disease 2019; Severe pneumonia	Yes	Severe acute respiratory syndrome coronavirus 2	2023-01-13	BALF	Negative	/	17	17	Death
Patient 90	Male	87	Hypertension	Corona Virus Disease 2019; Severe pneumonia	Yes	Severe acute respiratory syndrome coronavirus 2	2023-01-13	BALF	Positive	HSV-1	13	13	Death
Patient 91	Male	74	Hypertension; Coronary heart disease	Corona Virus Disease 2019; Severe pneumonia	Yes	Severe acute respiratory syndrome coronavirus 2	2023-01-13	BALF	Negative	/	20	20	Death
Patient 92	Female	81	Hypertension; Diabetes; Cerebral infarction; Coronary heart disease	Corona Virus Disease 2019; Lung abscess	No	Severe acute respiratory syndrome coronavirus 2	2023-01-18	BALF	Positive	EBV, HSV-1	19	/	Improved
Patient 93	Male	73	Hypertension	H1N1 influenza A; Severe pneumonia	Yes	Influenza A virus	2023-03-08	BALF	Negative	/	12	5	Improved
Patient 94	Male	70	Hypertension; Diabetes	H1N1 influenza A	Yes	Influenza A virus	2023-04-17	Sputum	Negative	/	10	10	Improved
Patient 95	Male	84	Diabetes	H1N1 influenza A; Severe pneumonia	Yes	Influenza A virus	2023-05-07	Sputum	Negative	/	13	12	­
Patient 96	Male	87	Diabetes; Cardiac insufficiency	Corona Virus Disease 2019; Interstitial pneumonia	Yes	Severe acute respiratory syndrome coronavirus 2	2023-06-07	Sputum	Positive	EBV	14	7	Improved
Patient 97	Male	74	Cirrhosis	Corona Virus Disease 2019; Severe pneumonia; Pneumocystis pneumonia	Yes	Severe acute respiratory syndrome coronavirus 2	2023-06-11	Sputum	Positive	EBV	10	10	Death
Patient 98	Female	79	Hypertension	H1N1 influenza A; Pseudomonas aeruginosa pneumonia; Mycobacterium intracellulare infection	Yes	Influenza A virus	2023-09-13	BALF	Negative	/	24	24	Improved
Patient 99	Male	74	No	H1N1 influenza A; Severe CAP	Yes	Influenza A virus	2023-10-30	Sputum	Negative	/	7	6	Improved
Patient 100	Male	82	Hypertension; Cerebral infarction	H1N1 influenza A	Yes	Influenza A virus	2023-12-11	BALF	Negative	/	13	11	Improved
